# Supplementary material for: Design a Database of Italian Vascular Alimurgic Flora (AlimurgITA): Preliminary Results
Source: Plants (Basel). 2021 Apr 10;10(4):743. doi: 10.3390/plants10040743 (PMC8069721; doi:10.3390/plants10040743)
Supplement: Supplementary file 1 [file plants-10-00743-s001.zip]

Archive with 3 entries (3 files):
- Paura et al_Database alimurgic flora Italy 2021_Supplementary Materials_Table S3.pdf
- Paura et al_Database alimurgic flora Italy 2021_Supplementary Materials_Table S1.pdf
- Paura et al_Database alimurgic flora Italy 2021_Supplementary Materials_Table S2.pdf
